# Supplementary material for: Development of a Fully Automated Desktop Analyzer and Ultrahigh Sensitivity Digital Immunoassay for SARS-CoV-2 Nucleocapsid Antigen Detection
Source: Biomedicines. 2022 Sep 15;10(9):2291. doi: 10.3390/biomedicines10092291 (PMC9496537; doi:10.3390/biomedicines10092291)
Supplement: Supplementary file 1 [file biomedicines-10-02291-s001.zip]

Archive with 1 entries (1 files):
- biomedicines-1875449-supplementary.pdf
